# Supplementary material for: Comparative Analysis of Homologous Sequences of Saccharum officinarum and Saccharum spontaneum Reveals Independent Polyploidization Events
Source: Front Plant Sci. 2018 Sep 25;9:1414. doi: 10.3389/fpls.2018.01414 (PMC6167920; doi:10.3389/fpls.2018.01414)
Supplement: Supplementary file 1 [file Table_1.XLSX]

## Sheet: Sheet1
Supplementary Table S1. List of the 378 BACs downloaded from Genbank.
GenBank Accession No.	Species	Variety
AM403006.1	Saccharum officinarum x Saccharum spontaneum	R570
AM403007.1	Saccharum officinarum x Saccharum spontaneum	R570
FJ348715.1	Saccharum officinarum x Saccharum spontaneum	R570
FJ348716.1	Saccharum officinarum x Saccharum spontaneum	R570
FJ348717.1	Saccharum officinarum x Saccharum spontaneum	R570
FJ348718.1	Saccharum officinarum x Saccharum spontaneum	R570
FJ348719.1	Saccharum officinarum x Saccharum spontaneum	R570
FJ348720.1	Saccharum officinarum x Saccharum spontaneum	R570
FJ348721.1	Saccharum officinarum x Saccharum spontaneum	R570
FJ348722.1	Saccharum officinarum x Saccharum spontaneum	R570
FJ348723.1	Saccharum officinarum x Saccharum spontaneum	R570
FJ348724.1	Saccharum officinarum x Saccharum spontaneum	R570
FJ348725.1	Saccharum officinarum x Saccharum spontaneum	R570
FJ348726.1	Saccharum officinarum x Saccharum spontaneum	R570
FJ348727.1	Saccharum officinarum x Saccharum spontaneum	R570
FJ348728.1	Saccharum officinarum x Saccharum spontaneum	R570
FJ348729.1	Saccharum officinarum x Saccharum spontaneum	R570
FJ348730.1	Saccharum officinarum x Saccharum spontaneum	R570
FJ348731.1	Saccharum officinarum x Saccharum spontaneum	R570
FJ348732.1	Saccharum officinarum x Saccharum spontaneum	R570
FJ348733.1	Saccharum officinarum x Saccharum spontaneum	R570
FN431661.1	Saccharum officinarum x Saccharum spontaneum	R570
FN431663.1	Saccharum officinarum x Saccharum spontaneum	R570
FN431664.1	Saccharum officinarum x Saccharum spontaneum	R570
FN431665.1	Saccharum officinarum x Saccharum spontaneum	R570
FN431666.1	Saccharum officinarum x Saccharum spontaneum	R570
FN431667.1	Saccharum officinarum x Saccharum spontaneum	R570
FN431668.1	Saccharum officinarum x Saccharum spontaneum	R570
FN431669.1	Saccharum officinarum x Saccharum spontaneum	R570
GU080318.1	Saccharum officinarum x Saccharum spontaneum	R570
GU080320.1	Saccharum officinarum x Saccharum spontaneum	R570
GU080321.1	Saccharum officinarum x Saccharum spontaneum	R570
GU080322.1	Saccharum officinarum x Saccharum spontaneum	R570
GU080323.1	Saccharum officinarum x Saccharum spontaneum	R570
GU207345.1	Saccharum officinarum x Saccharum spontaneum	R570
GU207346.1	Saccharum officinarum x Saccharum spontaneum	R570
HG531784.1	Saccharum officinarum x Saccharum spontaneum	R570
HG531785.1	Saccharum officinarum x Saccharum spontaneum	R570
HG531786.1	Saccharum officinarum x Saccharum spontaneum	R570
HG531787.1	Saccharum officinarum x Saccharum spontaneum	R570
HG531788.1	Saccharum officinarum x Saccharum spontaneum	R570
HG531789.1	Saccharum officinarum x Saccharum spontaneum	R570
HG531790.1	Saccharum officinarum x Saccharum spontaneum	R570
HG531791.1	Saccharum officinarum x Saccharum spontaneum	R570
HG531792.1	Saccharum officinarum x Saccharum spontaneum	R570
HG531793.1	Saccharum officinarum x Saccharum spontaneum	R570
HG531794.1	Saccharum officinarum x Saccharum spontaneum	R570
HG531795.1	Saccharum officinarum x Saccharum spontaneum	R570
HG531796.1	Saccharum officinarum x Saccharum spontaneum	R570
HG531797.1	Saccharum officinarum x Saccharum spontaneum	R570
HG531798.1	Saccharum officinarum x Saccharum spontaneum	R570
HG531799.1	Saccharum officinarum x Saccharum spontaneum	R570
HG531800.1	Saccharum officinarum x Saccharum spontaneum	R570
HG531801.1	Saccharum officinarum x Saccharum spontaneum	R570
HG531802.1	Saccharum officinarum x Saccharum spontaneum	R570
HG531803.1	Saccharum officinarum x Saccharum spontaneum	R570
HG531804.1	Saccharum officinarum x Saccharum spontaneum	R570
HQ116788.1	Saccharum officinarum x Saccharum spontaneum	R570
KF184657.1	Saccharum officinarum x Saccharum spontaneum	R570
KF184658.1	Saccharum officinarum x Saccharum spontaneum	R570
KF184659.1	Saccharum officinarum x Saccharum spontaneum	R570
KF184660.1	Saccharum officinarum x Saccharum spontaneum	R570
KF184661.1	Saccharum officinarum x Saccharum spontaneum	R570
KF184662.1	Saccharum officinarum x Saccharum spontaneum	R570
KF184663.1	Saccharum officinarum x Saccharum spontaneum	R570
KF184664.1	Saccharum officinarum x Saccharum spontaneum	R570
KF184665.1	Saccharum officinarum x Saccharum spontaneum	R570
KF184666.1	Saccharum officinarum x Saccharum spontaneum	R570
KF184667.1	Saccharum officinarum x Saccharum spontaneum	R570
KF184668.1	Saccharum officinarum x Saccharum spontaneum	R570
KF184669.1	Saccharum officinarum x Saccharum spontaneum	R570
KF184670.1	Saccharum officinarum x Saccharum spontaneum	R570
KF184671.1	Saccharum officinarum x Saccharum spontaneum	R570
KF184672.1	Saccharum officinarum x Saccharum spontaneum	R570
KF184673.1	Saccharum officinarum x Saccharum spontaneum	R570
KF184674.1	Saccharum officinarum x Saccharum spontaneum	R570
KF184675.1	Saccharum officinarum x Saccharum spontaneum	R570
KF184676.1	Saccharum officinarum x Saccharum spontaneum	R570
KF184677.1	Saccharum officinarum x Saccharum spontaneum	R570
KF184678.1	Saccharum officinarum x Saccharum spontaneum	R570
KF184679.1	Saccharum officinarum x Saccharum spontaneum	R570
KF184680.1	Saccharum officinarum x Saccharum spontaneum	R570
KF184682.1	Saccharum officinarum x Saccharum spontaneum	R570
KF184683.1	Saccharum officinarum x Saccharum spontaneum	R570
KF184684.1	Saccharum officinarum x Saccharum spontaneum	R570
KF184685.1	Saccharum officinarum x Saccharum spontaneum	R570
KF184686.1	Saccharum officinarum x Saccharum spontaneum	R570
KF184687.1	Saccharum officinarum x Saccharum spontaneum	R570
KF184688.1	Saccharum officinarum x Saccharum spontaneum	R570
KF184689.1	Saccharum officinarum x Saccharum spontaneum	R570
KF184690.1	Saccharum officinarum x Saccharum spontaneum	R570
KF184691.1	Saccharum officinarum x Saccharum spontaneum	R570
KF184692.1	Saccharum officinarum x Saccharum spontaneum	R570
KF184693.1	Saccharum officinarum x Saccharum spontaneum	R570
KF184694.1	Saccharum officinarum x Saccharum spontaneum	R570
KF184695.1	Saccharum officinarum x Saccharum spontaneum	R570
KF184696.1	Saccharum officinarum x Saccharum spontaneum	R570
KF184697.1	Saccharum officinarum x Saccharum spontaneum	R570
KF184698.1	Saccharum officinarum x Saccharum spontaneum	R570
KF184699.1	Saccharum officinarum x Saccharum spontaneum	R570
KF184700.1	Saccharum officinarum x Saccharum spontaneum	R570
KF184701.1	Saccharum officinarum x Saccharum spontaneum	R570
KF184702.1	Saccharum officinarum x Saccharum spontaneum	R570
KF184703.1	Saccharum officinarum x Saccharum spontaneum	R570
KF184704.1	Saccharum officinarum x Saccharum spontaneum	R570
KF184705.1	Saccharum officinarum x Saccharum spontaneum	R570
KF184706.1	Saccharum officinarum x Saccharum spontaneum	R570
KF184707.1	Saccharum officinarum x Saccharum spontaneum	R570
KF184708.1	Saccharum officinarum x Saccharum spontaneum	R570
KF184709.1	Saccharum officinarum x Saccharum spontaneum	R570
KF184710.1	Saccharum officinarum x Saccharum spontaneum	R570
KF184711.1	Saccharum officinarum x Saccharum spontaneum	R570
KF184712.1	Saccharum officinarum x Saccharum spontaneum	R570
KF184713.1	Saccharum officinarum x Saccharum spontaneum	R570
KF184714.1	Saccharum officinarum x Saccharum spontaneum	R570
KF184715.1	Saccharum officinarum x Saccharum spontaneum	R570
KF184716.1	Saccharum officinarum x Saccharum spontaneum	R570
KF184717.1	Saccharum officinarum x Saccharum spontaneum	R570
KF184719.1	Saccharum officinarum x Saccharum spontaneum	R570
KF184720.1	Saccharum officinarum x Saccharum spontaneum	R570
KF184721.1	Saccharum officinarum x Saccharum spontaneum	R570
KF184722.1	Saccharum officinarum x Saccharum spontaneum	R570
KF184723.1	Saccharum officinarum x Saccharum spontaneum	R570
KF184724.1	Saccharum officinarum x Saccharum spontaneum	R570
KF184725.1	Saccharum officinarum x Saccharum spontaneum	R570
KF184726.1	Saccharum officinarum x Saccharum spontaneum	R570
KF184727.1	Saccharum officinarum x Saccharum spontaneum	R570
KF184728.1	Saccharum officinarum x Saccharum spontaneum	R570
KF184729.1	Saccharum officinarum x Saccharum spontaneum	R570
KF184730.1	Saccharum officinarum x Saccharum spontaneum	R570
KF184731.1	Saccharum officinarum x Saccharum spontaneum	R570
KF184732.1	Saccharum officinarum x Saccharum spontaneum	R570
KF184733.1	Saccharum officinarum x Saccharum spontaneum	R570
KF184734.1	Saccharum officinarum x Saccharum spontaneum	R570
KF184735.1	Saccharum officinarum x Saccharum spontaneum	R570
KF184736.1	Saccharum officinarum x Saccharum spontaneum	R570
KF184737.1	Saccharum officinarum x Saccharum spontaneum	R570
KF184738.1	Saccharum officinarum x Saccharum spontaneum	R570
KF184739.1	Saccharum officinarum x Saccharum spontaneum	R570
KF184740.1	Saccharum officinarum x Saccharum spontaneum	R570
KF184741.1	Saccharum officinarum x Saccharum spontaneum	R570
KF184742.1	Saccharum officinarum x Saccharum spontaneum	R570
KF184743.1	Saccharum officinarum x Saccharum spontaneum	R570
KF184744.1	Saccharum officinarum x Saccharum spontaneum	R570
KF184745.1	Saccharum officinarum x Saccharum spontaneum	R570
KF184746.1	Saccharum officinarum x Saccharum spontaneum	R570
KF184747.1	Saccharum officinarum x Saccharum spontaneum	R570
KF184748.1	Saccharum officinarum x Saccharum spontaneum	R570
KF184749.1	Saccharum officinarum x Saccharum spontaneum	R570
KF184750.1	Saccharum officinarum x Saccharum spontaneum	R570
KF184751.1	Saccharum officinarum x Saccharum spontaneum	R570
KF184752.1	Saccharum officinarum x Saccharum spontaneum	R570
KF184753.1	Saccharum officinarum x Saccharum spontaneum	R570
KF184754.1	Saccharum officinarum x Saccharum spontaneum	R570
KF184755.1	Saccharum officinarum x Saccharum spontaneum	R570
KF184756.1	Saccharum officinarum x Saccharum spontaneum	R570
KF184757.1	Saccharum officinarum x Saccharum spontaneum	R570
KF184758.1	Saccharum officinarum x Saccharum spontaneum	R570
KF184759.1	Saccharum officinarum x Saccharum spontaneum	R570
KF184760.1	Saccharum officinarum x Saccharum spontaneum	R570
KF184761.1	Saccharum officinarum x Saccharum spontaneum	R570
KF184762.1	Saccharum officinarum x Saccharum spontaneum	R570
KF184763.1	Saccharum officinarum x Saccharum spontaneum	R570
KF184764.1	Saccharum officinarum x Saccharum spontaneum	R570
KF184765.1	Saccharum officinarum x Saccharum spontaneum	R570
KF184766.1	Saccharum officinarum x Saccharum spontaneum	R570
KF184767.1	Saccharum officinarum x Saccharum spontaneum	R570
KF184768.1	Saccharum officinarum x Saccharum spontaneum	R570
KF184769.1	Saccharum officinarum x Saccharum spontaneum	R570
KF184770.1	Saccharum officinarum x Saccharum spontaneum	R570
KF184771.1	Saccharum officinarum x Saccharum spontaneum	R570
KF184772.1	Saccharum officinarum x Saccharum spontaneum	R570
KF184773.1	Saccharum officinarum x Saccharum spontaneum	R570
KF184774.1	Saccharum officinarum x Saccharum spontaneum	R570
KF184775.1	Saccharum officinarum x Saccharum spontaneum	R570
KF184776.1	Saccharum officinarum x Saccharum spontaneum	R570
KF184777.1	Saccharum officinarum x Saccharum spontaneum	R570
KF184778.1	Saccharum officinarum x Saccharum spontaneum	R570
KF184779.1	Saccharum officinarum x Saccharum spontaneum	R570
KF184780.1	Saccharum officinarum x Saccharum spontaneum	R570
KF184781.1	Saccharum officinarum x Saccharum spontaneum	R570
KF184782.1	Saccharum officinarum x Saccharum spontaneum	R570
KF184783.1	Saccharum officinarum x Saccharum spontaneum	R570
KF184784.1	Saccharum officinarum x Saccharum spontaneum	R570
KF184785.1	Saccharum officinarum x Saccharum spontaneum	R570
KF184786.1	Saccharum officinarum x Saccharum spontaneum	R570
KF184787.1	Saccharum officinarum x Saccharum spontaneum	R570
KF184788.1	Saccharum officinarum x Saccharum spontaneum	R570
KF184789.1	Saccharum officinarum x Saccharum spontaneum	R570
KF184790.1	Saccharum officinarum x Saccharum spontaneum	R570
KF184791.1	Saccharum officinarum x Saccharum spontaneum	R570
KF184792.1	Saccharum officinarum x Saccharum spontaneum	R570
KF184793.1	Saccharum officinarum x Saccharum spontaneum	R570
KF184794.1	Saccharum officinarum x Saccharum spontaneum	R570
KF184795.1	Saccharum officinarum x Saccharum spontaneum	R570
KF184796.1	Saccharum officinarum x Saccharum spontaneum	R570
KF184797.1	Saccharum officinarum x Saccharum spontaneum	R570
KF184798.1	Saccharum officinarum x Saccharum spontaneum	R570
KF184799.1	Saccharum officinarum x Saccharum spontaneum	R570
KF184800.1	Saccharum officinarum x Saccharum spontaneum	R570
KF184801.1	Saccharum officinarum x Saccharum spontaneum	R570
KF184802.1	Saccharum officinarum x Saccharum spontaneum	R570
KF184803.1	Saccharum officinarum x Saccharum spontaneum	R570
KF184804.1	Saccharum officinarum x Saccharum spontaneum	R570
KF184805.1	Saccharum officinarum x Saccharum spontaneum	R570
KF184806.1	Saccharum officinarum x Saccharum spontaneum	R570
KF184807.1	Saccharum officinarum x Saccharum spontaneum	R570
KF184808.1	Saccharum officinarum x Saccharum spontaneum	R570
KF184809.1	Saccharum officinarum x Saccharum spontaneum	R570
KF184810.1	Saccharum officinarum x Saccharum spontaneum	R570
KF184811.1	Saccharum officinarum x Saccharum spontaneum	R570
KF184812.1	Saccharum officinarum x Saccharum spontaneum	R570
KF184813.1	Saccharum officinarum x Saccharum spontaneum	R570
KF184814.1	Saccharum officinarum x Saccharum spontaneum	R570
KF184815.1	Saccharum officinarum x Saccharum spontaneum	R570
KF184816.1	Saccharum officinarum x Saccharum spontaneum	R570
KF184817.1	Saccharum officinarum x Saccharum spontaneum	R570
KF184818.1	Saccharum officinarum x Saccharum spontaneum	R570
KF184819.1	Saccharum officinarum x Saccharum spontaneum	R570
KF184820.1	Saccharum officinarum x Saccharum spontaneum	R570
KF184821.1	Saccharum officinarum x Saccharum spontaneum	R570
KF184822.1	Saccharum officinarum x Saccharum spontaneum	R570
KF184823.1	Saccharum officinarum x Saccharum spontaneum	R570
KF184824.1	Saccharum officinarum x Saccharum spontaneum	R570
KF184825.1	Saccharum officinarum x Saccharum spontaneum	R570
KF184826.1	Saccharum officinarum x Saccharum spontaneum	R570
KF184827.1	Saccharum officinarum x Saccharum spontaneum	R570
KF184828.1	Saccharum officinarum x Saccharum spontaneum	R570
KF184829.1	Saccharum officinarum x Saccharum spontaneum	R570
KF184830.1	Saccharum officinarum x Saccharum spontaneum	R570
KF184831.1	Saccharum officinarum x Saccharum spontaneum	R570
KF184832.1	Saccharum officinarum x Saccharum spontaneum	R570
KF184833.1	Saccharum officinarum x Saccharum spontaneum	R570
KF184834.1	Saccharum officinarum x Saccharum spontaneum	R570
KF184835.1	Saccharum officinarum x Saccharum spontaneum	R570
KF184836.1	Saccharum officinarum x Saccharum spontaneum	R570
KF184837.1	Saccharum officinarum x Saccharum spontaneum	R570
KF184838.1	Saccharum officinarum x Saccharum spontaneum	R570
KF184839.1	Saccharum officinarum x Saccharum spontaneum	R570
KF184840.1	Saccharum officinarum x Saccharum spontaneum	R570
KF184841.1	Saccharum officinarum x Saccharum spontaneum	R570
KF184842.1	Saccharum officinarum x Saccharum spontaneum	R570
KF184843.1	Saccharum officinarum x Saccharum spontaneum	R570
KF184844.1	Saccharum officinarum x Saccharum spontaneum	R570
KF184845.1	Saccharum officinarum x Saccharum spontaneum	R570
KF184846.1	Saccharum officinarum x Saccharum spontaneum	R570
KF184847.1	Saccharum officinarum x Saccharum spontaneum	R570
KF184848.1	Saccharum officinarum x Saccharum spontaneum	R570
KF184849.1	Saccharum officinarum x Saccharum spontaneum	R570
KF184850.1	Saccharum officinarum x Saccharum spontaneum	R570
KF184851.1	Saccharum officinarum x Saccharum spontaneum	R570
KF184852.1	Saccharum officinarum x Saccharum spontaneum	R570
KF184853.1	Saccharum officinarum x Saccharum spontaneum	R570
KF184854.1	Saccharum officinarum x Saccharum spontaneum	R570
KF184855.1	Saccharum officinarum x Saccharum spontaneum	R570
KF184856.1	Saccharum officinarum x Saccharum spontaneum	R570
KF184857.1	Saccharum officinarum x Saccharum spontaneum	R570
KF184858.1	Saccharum officinarum x Saccharum spontaneum	R570
KF184859.1	Saccharum officinarum x Saccharum spontaneum	R570
KF184860.1	Saccharum officinarum x Saccharum spontaneum	R570
KF184861.1	Saccharum officinarum x Saccharum spontaneum	R570
KF184862.1	Saccharum officinarum x Saccharum spontaneum	R570
KF184863.1	Saccharum officinarum x Saccharum spontaneum	R570
KF184864.1	Saccharum officinarum x Saccharum spontaneum	R570
KF184865.1	Saccharum officinarum x Saccharum spontaneum	R570
KF184866.1	Saccharum officinarum x Saccharum spontaneum	R570
KF184867.1	Saccharum officinarum x Saccharum spontaneum	R570
KF184868.1	Saccharum officinarum x Saccharum spontaneum	R570
KF184869.1	Saccharum officinarum x Saccharum spontaneum	R570
KF184870.1	Saccharum officinarum x Saccharum spontaneum	R570
KF184871.1	Saccharum officinarum x Saccharum spontaneum	R570
KF184872.1	Saccharum officinarum x Saccharum spontaneum	R570
KF184873.1	Saccharum officinarum x Saccharum spontaneum	R570
KF184874.1	Saccharum officinarum x Saccharum spontaneum	R570
KF184875.1	Saccharum officinarum x Saccharum spontaneum	R570
KF184876.1	Saccharum officinarum x Saccharum spontaneum	R570
KF184877.1	Saccharum officinarum x Saccharum spontaneum	R570
KF184878.1	Saccharum officinarum x Saccharum spontaneum	R570
KF184879.1	Saccharum officinarum x Saccharum spontaneum	R570
KF184880.1	Saccharum officinarum x Saccharum spontaneum	R570
KF184881.1	Saccharum officinarum x Saccharum spontaneum	R570
KF184882.1	Saccharum officinarum x Saccharum spontaneum	R570
KF184883.1	Saccharum officinarum x Saccharum spontaneum	R570
KF184884.1	Saccharum officinarum x Saccharum spontaneum	R570
KF184885.1	Saccharum officinarum x Saccharum spontaneum	R570
KF184886.1	Saccharum officinarum x Saccharum spontaneum	R570
KF184887.1	Saccharum officinarum x Saccharum spontaneum	R570
KF184888.1	Saccharum officinarum x Saccharum spontaneum	R570
KF184889.1	Saccharum officinarum x Saccharum spontaneum	R570
KF184890.1	Saccharum officinarum x Saccharum spontaneum	R570
KF184891.1	Saccharum officinarum x Saccharum spontaneum	R570
KF184893.1	Saccharum officinarum x Saccharum spontaneum	R570
KF184894.1	Saccharum officinarum x Saccharum spontaneum	R570
KF184895.1	Saccharum officinarum x Saccharum spontaneum	R570
KF184896.1	Saccharum officinarum x Saccharum spontaneum	R570
KF184897.1	Saccharum officinarum x Saccharum spontaneum	R570
KF184898.1	Saccharum officinarum x Saccharum spontaneum	R570
KF184899.1	Saccharum officinarum x Saccharum spontaneum	R570
KF184900.1	Saccharum officinarum x Saccharum spontaneum	R570
KF184901.1	Saccharum officinarum x Saccharum spontaneum	R570
KF184902.1	Saccharum officinarum x Saccharum spontaneum	R570
KF184903.1	Saccharum officinarum x Saccharum spontaneum	R570
KF184904.1	Saccharum officinarum x Saccharum spontaneum	R570
KF184905.1	Saccharum officinarum x Saccharum spontaneum	R570
KF184906.1	Saccharum officinarum x Saccharum spontaneum	R570
KF184907.1	Saccharum officinarum x Saccharum spontaneum	R570
KF184908.1	Saccharum officinarum x Saccharum spontaneum	R570
KF184909.1	Saccharum officinarum x Saccharum spontaneum	R570
KF184910.1	Saccharum officinarum x Saccharum spontaneum	R570
KF184911.1	Saccharum officinarum x Saccharum spontaneum	R570
KF184912.1	Saccharum officinarum x Saccharum spontaneum	R570
KF184913.1	Saccharum officinarum x Saccharum spontaneum	R570
KF184914.1	Saccharum officinarum x Saccharum spontaneum	R570
KF184915.1	Saccharum officinarum x Saccharum spontaneum	R570
KF184916.1	Saccharum officinarum x Saccharum spontaneum	R570
KF184917.1	Saccharum officinarum x Saccharum spontaneum	R570
KF184918.1	Saccharum officinarum x Saccharum spontaneum	R570
KF184919.1	Saccharum officinarum x Saccharum spontaneum	R570
KF184920.1	Saccharum officinarum x Saccharum spontaneum	R570
KF184921.1	Saccharum officinarum x Saccharum spontaneum	R570
KF184922.1	Saccharum officinarum x Saccharum spontaneum	R570
KF184923.1	Saccharum officinarum x Saccharum spontaneum	R570
KF184924.1	Saccharum officinarum x Saccharum spontaneum	R570
KF184925.1	Saccharum officinarum x Saccharum spontaneum	R570
KF184926.1	Saccharum officinarum x Saccharum spontaneum	R570
KF184927.1	Saccharum officinarum x Saccharum spontaneum	R570
KF184928.1	Saccharum officinarum x Saccharum spontaneum	R570
KF184929.1	Saccharum officinarum x Saccharum spontaneum	R570
KF184930.1	Saccharum officinarum x Saccharum spontaneum	R570
KF184931.1	Saccharum officinarum x Saccharum spontaneum	R570
KF184932.1	Saccharum officinarum x Saccharum spontaneum	R570
KF184933.1	Saccharum officinarum x Saccharum spontaneum	R570
KF184934.1	Saccharum officinarum x Saccharum spontaneum	R570
KF184935.1	Saccharum officinarum x Saccharum spontaneum	R570
KF184936.1	Saccharum officinarum x Saccharum spontaneum	R570
KF184937.1	Saccharum officinarum x Saccharum spontaneum	R570
KF184938.1	Saccharum officinarum x Saccharum spontaneum	R570
KF184939.1	Saccharum officinarum x Saccharum spontaneum	R570
KF184940.1	Saccharum officinarum x Saccharum spontaneum	R570
KF184941.1	Saccharum officinarum x Saccharum spontaneum	R570
KF184942.1	Saccharum officinarum x Saccharum spontaneum	R570
KF184943.1	Saccharum officinarum x Saccharum spontaneum	R570
KF184944.1	Saccharum officinarum x Saccharum spontaneum	R570
KF184945.1	Saccharum officinarum x Saccharum spontaneum	R570
KF184946.1	Saccharum officinarum x Saccharum spontaneum	R570
KF184947.1	Saccharum officinarum x Saccharum spontaneum	R570
KF184948.1	Saccharum officinarum x Saccharum spontaneum	R570
KF184949.1	Saccharum officinarum x Saccharum spontaneum	R570
KF184950.1	Saccharum officinarum x Saccharum spontaneum	R570
KF184951.1	Saccharum officinarum x Saccharum spontaneum	R570
KF184952.1	Saccharum officinarum x Saccharum spontaneum	R570
KF184953.1	Saccharum officinarum x Saccharum spontaneum	R570
KF184954.1	Saccharum officinarum x Saccharum spontaneum	R570
KF184955.1	Saccharum officinarum x Saccharum spontaneum	R570
KF184956.1	Saccharum officinarum x Saccharum spontaneum	R570
KF184957.1	Saccharum officinarum x Saccharum spontaneum	R570
KF184958.1	Saccharum officinarum x Saccharum spontaneum	R570
KF184959.1	Saccharum officinarum x Saccharum spontaneum	R570
KF184960.1	Saccharum officinarum x Saccharum spontaneum	R570
KF184961.1	Saccharum officinarum x Saccharum spontaneum	R570
KF184962.1	Saccharum officinarum x Saccharum spontaneum	R570
KF184963.1	Saccharum officinarum x Saccharum spontaneum	R570
KF184964.1	Saccharum officinarum x Saccharum spontaneum	R570
KF184965.1	Saccharum officinarum x Saccharum spontaneum	R570
KF184966.1	Saccharum officinarum x Saccharum spontaneum	R570
KF184967.1	Saccharum officinarum x Saccharum spontaneum	R570
KF184968.1	Saccharum officinarum x Saccharum spontaneum	R570
KF184969.1	Saccharum officinarum x Saccharum spontaneum	R570
KF184970.1	Saccharum officinarum x Saccharum spontaneum	R570
KF184971.1	Saccharum officinarum x Saccharum spontaneum	R570
KF184972.1	Saccharum officinarum x Saccharum spontaneum	R570
KF184973.1	Saccharum officinarum x Saccharum spontaneum	R570
KP063111.1	Saccharum spontaneum	AP85-441
KP063112.1	Saccharum officinarum	LA Purple
KP063113.1	Saccharum spontaneum	AP85-441
KP063114.1	Saccharum officinarum	LA Purple
KP063115.1	Saccharum officinarum	LA Purple
KP063116.1	Saccharum officinarum	LA Purple
