# Supplementary material for: Comparative Analysis of Homologous Sequences of Saccharum officinarum and Saccharum spontaneum Reveals Independent Polyploidization Events
Source: Front Plant Sci. 2018 Sep 25;9:1414. doi: 10.3389/fpls.2018.01414 (PMC6167920; doi:10.3389/fpls.2018.01414)
Supplement: Supplementary file 2 [file Table_2.XLSX]

## Sheet: Sheet1
Supplementary Table S2. Summary of assembly statistics of the 97 Saccharum BACs.
BAC ID	Species	Length (bp)	Length excluding Ns (bp)	Number of contigs	Assembly status	Hybridization probe
So01G09	S. officinarum	139930	139914	1	Phase 3	Cel31-2-2
So04K09	S. officinarum	148804	148799	1	Phase 3	CEL5-1-1
So104I06	S. officinarum	110204	110204	1	Phase 3	HK-2
So110E11	S. officinarum	97543	97543	1	Phase 3	SPSD1
So116P10	S. officinarum	129602	129598	1	Phase 3	6ppfk-10
So127G11	S. officinarum	135474	135456	1	Phase 3	FRK-3
So140N16	S. officinarum	116591	116556	1	Phase 3	Cel47-5-2
So145G11	S. officinarum	218733	218723	1	Phase 3	6ppfk-6
So146O02	S. officinarum	137102	137084	1	Phase 3	HK-2
So148P11	S. officinarum	90128	90127	1	Phase 3	Cel16-3-2
So154P24	S. officinarum	94985	94985	1	Phase 3	SPSB
So155N20	S. officinarum	128921	128921	1	Phase 3	Cel16-5-2
So169D19	S. officinarum	167907	167906	1	Phase 3	Cel47-6-1
So171L14	S. officinarum	134489	134489	1	Phase 3	FRK-2
So179B13	S. officinarum	118232	118228	1	Phase 3	6ppfk-5
So179G22	S. officinarum	15938	15934	1	Phase 3	SPSD2
So190N17	S. officinarum	147156	147153	1	Phase 3	Cel16-7-2
So192M06	S. officinarum	128381	128381	1	Phase 3	Cel47-3-1
So19D17	S. officinarum	83207	83094	1	Phase 3	Cel17-2-2
So22E18	S. officinarum	79435	79423	1	Phase 3	Cel10-3-1
So26G07	S. officinarum	84608	84608	1	Phase 3	FRK-4
So29L03	S. officinarum	118219	118219	1	Phase 3	FRK-1
So33C13	S. officinarum	105857	105847	1	Phase 3	SPSC
So33D14	S. officinarum	111024	111024	1	Phase 3	CAD8-1
So34B02	S. officinarum	119182	119180	1	Phase 3	SPSB
So37C23	S. officinarum	104074	104074	1	Phase 3	6ppfk-3
So47K18	S. officinarum	75163	75162	1	Phase 3	Cel17-4-1
So47N09	S. officinarum	115298	115291	1	Phase 3	HK-3
So62J10	S. officinarum	107141	107137	1	Phase 3	Cel47-4-2
So64H15	S. officinarum	114600	114600	1	Phase 3	SPP1B
So75F14	S. officinarum	28722	28722	1	Phase 3	SPSC
So77P16	S. officinarum	84251	84249	1	Phase 3	Cel10-7-2
So78O19	S. officinarum	93597	93597	1	Phase 3	SPP1
So80C16	S. officinarum	61849	61848	1	Phase 3	6ppfk-2
So80E17	S. officinarum	111797	111790	1	Phase 3	6ppfk-1
So84B15	S. officinarum	91739	91739	1	Phase 3	pdpfrk-5
So84F06	S. officinarum	78139	78138	1	Phase 3	SPSA
So86E01	S. officinarum	109466	109462	1	Phase 3	Cel17-5-2
So89O17	S. officinarum	159663	159661	1	Phase 3	6ppfk-4
So93O11	S. officinarum	139300	139299	1	Phase 3	CEL5-1-1
So96G07	S. officinarum	52470	52467	1	Phase 3	Cel16-1-2
Ss03A17	S. spontaneum	117152	117151	1	Phase 3	HK-2
Ss04D14	S. spontaneum	79912	79911	1	Phase 3	6ppfk-4
Ss04J15	S. spontaneum	160339	160339	1	Phase 3	Cel31-1-2
Ss06L04	S. spontaneum	110613	110611	1	Phase 3	Cel16-3-2
Ss11G23	S. spontaneum	76265	76264	1	Phase 3	CEL5-1-1
Ss11H15	S. spontaneum	105599	105591	1	Phase 3	Sb04C-2-1/Sb04C-2-2
Ss11P21	S. spontaneum	139086	139086	1	Phase 3	Cel47-4-2
Ss14E05	S. spontaneum	59713	59712	1	Phase 3	Cel17-5-2
Ss16G14	S. spontaneum	121007	121006	1	Phase 3	Cel31-3-2
Ss23E05	S. spontaneum	127177	127177	1	Phase 3	SPSA
Ss27B03	S. spontaneum	108707	108707	1	Phase 3	FRK-1
Ss29K18	S. spontaneum	135207	135203	1	Phase 3	SPP1B
Ss31J13	S. spontaneum	166169	166051	1	Phase 3	Cel10-7-2
Ss32B07	S. spontaneum	131046	131046	1	Phase 3	6ppfk-10
Ss32E01	S. spontaneum	85222	85222	1	Phase 3	SPSD1
Ss32F07	S. spontaneum	114903	114903	1	Phase 3	HK-2
Ss33C03	S. spontaneum	107478	107472	1	Phase 3	Cel17-4-1
Ss33E24	S. spontaneum	150474	150471	1	Phase 3	Cel16-6-2
Ss34F19	S. spontaneum	119018	118722	1	Phase 3	Cel47-3-1
Ss34H08	S. spontaneum	154719	154719	1	Phase 3	FRK-5
Ss39L16	S. spontaneum	100868	100768	1	Phase 3	SPSD2
Ss41F02	S. spontaneum	38610	38610	1	Phase 3	SPSC
Ss41M03	S. spontaneum	73879	73878	1	Phase 3	Cel31-2-2
Ss42B19	S. spontaneum	24460	24459	1	Phase 3	Cel47-1-2
Ss46I23	S. spontaneum	113380	113378	1	Phase 3	FRK-2
Ss47J13	S. spontaneum	134327	134227	1	Phase 3	FRK-4
Ss48H02	S. spontaneum	131763	131761	1	Phase 3	Cel10-3-1
Ss49P13	S. spontaneum	187137	187126	1	Phase 3	Cel16-4-2
Ss52A01	S. spontaneum	96876	96876	1	Phase 3	CEL5-2-1
Ss53D02	S. spontaneum	109810	109797	1	Phase 3	Cel17-7-2
Ss69K24	S. spontaneum	35837	35837	1	Phase 3	SPSD1
Ss80F19	S. spontaneum	126265	126263	1	Phase 3	Cel16-5-2
Ss84H16	S. spontaneum	94067	94060	1	Phase 3	SPSB
Ss86B02	S. spontaneum	73458	73457	1	Phase 3	SPP1
Ss86M13	S. spontaneum	114951	114949	1	Phase 3	Cel10-6-2
Ss88P14	S. spontaneum	124488	124488	1	Phase 3	6ppfk-2
Ss91I14	S. spontaneum	104683	104682	1	Phase 3	Cel9-1
Ss96I13	S. spontaneum	146362	146362	1	Phase 3	Cel47-5-2
So06C23	S. officinarum	130514	129913	2	Phase 2	Cel31-2-2
So13M23	S. officinarum	147905	145896	2	Phase 2	Cel17-7-2
So141L21	S. officinarum	126626	125424	2	Phase 2	Cel47-2-2
So70L01	S. officinarum	179743	179321	2	Phase 2	Cel16-6-2
So77L24	S. officinarum	125945	125745	2	Phase 2	Cel10-6-2
Ss20H10	S. spontaneum	142874	142570	2	Phase 2	Cel16-7-2
Ss81G08	S. spontaneum	63386	62385	2	Phase 2	Cel17-3-1
So104O01	S. officinarum	75914	75681	3	Phase 2	SPSC
So28I24	S. officinarum	113498	113285	3	Phase 2	Sb04C-2-1/Sb04C-2-2
Ss75N13	S. spontaneum	177944	177718	3	Phase 2	Cel10-1-2
So189A08	S. officinarum	69835	69235	7	Phase 1	Sb04C-1-1/Sb04C-1-2
Ss84K11	S. spontaneum	144641	143906	7	Phase 1	Cel47-6-1
Ss81E14	S. spontaneum	140038	140055	8	Phase 1	Sb04C-1-1/Sb04C-1-2
So12I17	S. officinarum	63282	62412	9	Phase 1	Cel31-3-2
Ss49B12	S. spontaneum	145408	144594	9	Phase 1	Sb06C-2-1/Sb06C-2-2
So171B07	S. officinarum	105655	103894	18	Phase 1	CAD7-1
So97E04	S. officinarum	102802	100412	18	Phase 1	Sb06C-2-1/Sb06C-2-2
So14P12	S. officinarum	121944	127430	21	Phase 1	Cel16-4-2
