# Supplementary material for: Comparative Analysis of Homologous Sequences of Saccharum officinarum and Saccharum spontaneum Reveals Independent Polyploidization Events
Source: Front Plant Sci. 2018 Sep 25;9:1414. doi: 10.3389/fpls.2018.01414 (PMC6167920; doi:10.3389/fpls.2018.01414)
Supplement: Supplementary file 3 [file Table_3.XLSX]

## Sheet: Sheet1
Supplementary Table S3. Gene annotation and repeat content in Saccharum BACs.
BAC ID	Species	Length (bp)	Total_Interspersed Repeats (bp)	Percent_Interpersed Repeats (%)	Number of Genes	Number of Genes syntenic to sorghum	Sorghum_Chr	Sb_Chr_Start	Sb_Chr_End
So179G22	S. officinarum	15938	1486	9.32363	2	2	Sb_Chr 004	5572016	5585117
Ss39L16	S. spontaneum	100868	21970	21.7809	9	6	Sb_Chr 004	5538726	5614859
So110E11	S. officinarum	97543	21738	22.2856	8	5	Sb_Chr 010	54708780	54809477
Ss32E01	S. spontaneum	85222	19941	23.3989	6	5	Sb_Chr 010	54727656	54836195
Ss69K24	S. spontaneum	35837	14436	40.2824	3	3	Sb_Chr 010	54727656	54750024
So104O01	S. officinarum	75914	29978	39.4894	6	3	Sb_Chr 005	12794294	13005988
So33C13	S. officinarum	105857	40181	37.9578	7	3	Sb_Chr 005	12853199	13015325
So75F14	S. officinarum	28722	10688	37.2119	1	1	Sb_Chr 005	12853199	12859672
Ss41F02	S. spontaneum	38610	10214	26.4543	3	2	Sb_Chr 005	12853199	13005988
So154P24	S. officinarum	94985	40868	43.0257	11	7	Sb_Chr 003	70986210	71120454
So34B02	S. officinarum	119182	53163	44.6066	8	6	Sb_Chr 003	71114880	71178692
Ss84H16	S. spontaneum	94067	16899	17.9649	12	8	Sb_Chr 003	70986210	71139196
So84F06	S. officinarum	78139	47324	60.5639	6	2	Sb_Chr 009	57279802	57301668
Ss23E05	S. spontaneum	127177	59926	47.1202	13	7	Sb_Chr 009	57272692	57323887
So64H15	S. officinarum	114600	61680	53.822	4	3	Sb_Chr 009	3913451	3945491
Ss29K18	S. spontaneum	135207	47273	34.9634	13	3	Sb_Chr 009	3942465	3983244
So78O19	S. officinarum	93597	59764	63.8525	4	2	Sb_Chr 004	48036860	48060291
Ss86B02	S. spontaneum	73458	45987	62.6031	2	2	Sb_Chr 004	48027565	48041391
So97E04	S. officinarum	102802	32713	31.8214	5	1	N/A	N/A	N/A
Ss49B12	S. spontaneum	145408	38882	26.7399	9	4	Sb_Chr 006	49328610	49361936
So28I24	S. officinarum	113498	57123	50.3295	7	3	Sb_Chr 004	55713261	55745372
Ss11H15	S. spontaneum	105599	74035	70.1096	3	2	Sb_Chr 004	9374024	9410172
So189A08	S. officinarum	69835	26439	37.8592	5	2	Sb_Chr 003	71208317	71226113
Ss81E14	S. spontaneum	140786	65651	46.6318	15	9	Sb_Chr 006	56085564	56125190
So84B15	S. officinarum	91739	50109	54.6213	6	5	Sb_Chr 010	19418331	19518836
So47N09	S. officinarum	115298	53669	46.5481	8	4	Sb_Chr 003	72591797	72631511
So104I06	S. officinarum	110204	46176	41.9005	13	10	Sb_Chr 003	61524828	61591072
So146O02	S. officinarum	137102	43096	31.4335	11	11	Sb_Chr 003	61539065	61632146
Ss03A17	S. spontaneum	117152	20205	17.2468	11	11	Sb_Chr 003	61539065	61632146
Ss32F07	S. spontaneum	114903	38442	33.456	11	11	Sb_Chr 003	61539065	61632146
Ss34H08	S. spontaneum	154719	43786	28.3003	15	8	Sb_Chr 003	67522292	67615652
So26G07	S. officinarum	84608	52232	61.7341	8	5	Sb_Chr 001	76351683	76432313
Ss47J13	S. spontaneum	134327	61119	45.5002	13	4	Sb_Chr 001	76351683	76432313
So127G11	S. officinarum	135474	41949	30.9646	4	2	Sb_Chr 001	14365899	14430902
So171L14	S. officinarum	134489	91730	68.2063	8	3	Sb_Chr 010	8467025	8534268
Ss46I23	S. spontaneum	113380	47153	41.5885	10	7	Sb_Chr 010	8441384	8534268
So29L03	S. officinarum	118219	63234	53.4889	10	4	Sb_Chr 003	69835957	69859435
Ss27B03	S. spontaneum	108707	54244	49.8993	7	5	Sb_Chr 003	69796879	69859435
Ss52A01	S. spontaneum	96876	30417	31.3979	12	6	Sb_Chr 006	48809360	48861629
So04K09	S. officinarum	148804	79347	53.3232	6	6	Sb_Chr 004	55479615	55527368
So93O11	S. officinarum	139300	68284	49.0194	11	10	Sb_Chr 004	55466206	55527368
Ss11G23	S. spontaneum	76265	30183	39.5765	10	7	Sb_Chr 004	55479615	55516022
Ss91I14	S. spontaneum	104683	27022	25.8132	12	8	Sb_Chr 010	60121829	60167011
So169D19	S. officinarum	167907	115447	68.7565	2	1	Sb_Chr 004	55121062	55121994
Ss84K11	S. spontaneum	144641	49684	34.3499	13	7	Sb_Chr 007	61339285	61412184
So140N16	S. officinarum	116591	79735	68.3886	4	3	Sb_Chr 010	13969750	14142480
Ss96I13	S. spontaneum	146362	53352	36.4521	9	5	Sb_Chr 006	55637554	55710415
So62J10	S. officinarum	107141	44234	41.2858	8	2	Sb_Chr 007	7800925	7827018
Ss11P21	S. spontaneum	139086	36930	26.5519	11	6	Sb_Chr 009	10328565	10640855
So192M06	S. officinarum	128381	75262	58.6239	5	5	Sb_Chr 004	59047674	59097782
Ss34F19	S. spontaneum	119018	56108	47.1424	8	6	Sb_Chr 004	59020348	59085583
So141L21	S. officinarum	126626	50917	40.2105	6	4	Sb_Chr 006	43197697	43241921
Ss42B19	S. spontaneum	24460	17947	73.3729	1	1	N/A	N/A	N/A
So12I17	S. officinarum	63282	25590	40.438	4	1	N/A	N/A	N/A
Ss16G14	S. spontaneum	121007	50274	41.5464	14	8	Sb_Chr 001	73088927	73131239
So01G09	S. officinarum	139930	87162	62.2897	8	4	Sb_Chr 010	57047917	57081087
So06C23	S. officinarum	130514	94519	72.4206	2	2	Sb_Chr 010	41443475	41665277
Ss41M03	S. spontaneum	73879	38955	52.7281	4	3	Sb_Chr 010	57047917	57081087
Ss04J15	S. spontaneum	160339	73818	46.0387	12	3	Sb_Chr 010	57047917	57109021
So13M23	S. officinarum	147905	51367	34.7297	13	6	Sb_Chr 010	1795470	1856327
Ss53D02	S. spontaneum	109810	51158	46.5877	12	7	Sb_Chr 010	1853938	1897161
So86E01	S. officinarum	109466	44051	40.2417	11	10	Sb_Chr 004	51497381	51610762
Ss14E05	S. spontaneum	59713	27681	46.3567	5	3	Sb_Chr 004	51515117	51541481
So47K18	S. officinarum	75163	32317	42.9959	6	5	Sb_Chr 003	64103313	64141362
Ss33C03	S. spontaneum	107478	39388	36.6475	7	6	Sb_Chr 006	42914834	43241921
Ss81G08	S. spontaneum	63386	20555	32.4283	5	1	Sb_Chr 008	57941395	57943066
So19D17	S. officinarum	83207	58468	70.2681	2	1	Sb_Chr 002	58208307	58211047
So190N17	S. officinarum	147156	90155	61.2649	6	2	Sb_Chr 005	11464730	11467848
Ss20H10	S. spontaneum	142874	58741	41.1138	11	2	Sb_Chr 005	59525287	59563965
So70L01	S. officinarum	179743	86020	47.8572	12	3	Sb_Chr 007	10754655	10971554
Ss33E24	S. spontaneum	150474	106416	70.7205	8	2	Sb_Chr 007	10813228	10971554
So155N20	S. officinarum	128921	61361	47.5958	10	3	Sb_Chr 006	55523801	55556169
Ss80F19	S. spontaneum	126265	48027	38.0367	15	6	Sb_Chr 006	55546407	55625906
So14P12	S. officinarum	129530	93899	72.4921	7	3	Sb_Chr 004	58664711	58682570
Ss49P13	S. spontaneum	187137	92404	49.3777	4	3	Sb_Chr 002	58208307	58290186
So148P11	S. officinarum	90128	28318	31.4198	10	5	Sb_Chr 006	57321104	57424006
Ss06L04	S. spontaneum	110613	56062	50.683	9	3	Sb_Chr 010	58587672	58622697
So96G07	S. officinarum	52470	27508	52.4261	4	3	Sb_Chr 006	7357701	7493581
So77P16	S. officinarum	84251	22835	27.1035	4	4	Sb_Chr 005	5782169	5887322
Ss31J13	S. spontaneum	166169	42007	25.2797	13	9	Sb_Chr 008	59087181	59313709
So77L24	S. officinarum	125945	61957	49.1937	11	9	Sb_Chr 001	73058804	73131239
Ss86M13	S. spontaneum	114951	52165	45.3802	8	5	Sb_Chr 003	53505136	53588371
So22E18	S. officinarum	79435	32455	40.8573	4	3	Sb_Chr 001	11185282	11203741
Ss48H02	S. spontaneum	131763	46654	35.4075	10	2	Sb_Chr 007	2208975	2223231
Ss75N13	S. spontaneum	177944	73920	41.5412	11	6	Sb_Chr 003	7119755	7203743
So33D14	S. officinarum	111024	50142	45.1632	10	3	Sb_Chr 002	58345694	58720737
So171B07	S. officinarum	105655	66705	63.1347	7	7	Sb_Chr 002	58394424	58410895
So145G11	S. officinarum	218733	136942	62.6069	12	4	Sb_Chr 003	62241321	62289268
So179B13	S. officinarum	118232	57170	48.3541	4	2	Sb_Chr 009	55288934	55316964
So89O17	S. officinarum	159663	113810	71.2814	9	7	Sb_Chr 006	48245595	48298382
Ss04D14	S. spontaneum	79912	45221	56.5885	3	2	Sb_Chr 006	48245595	48253096
So37C23	S. officinarum	104074	47238	45.3889	9	4	Sb_Chr 002	59137193	59164130
So80C16	S. officinarum	61849	38851	62.8159	6	4	Sb_Chr 007	56777864	56818088
Ss88P14	S. spontaneum	124488	66490	53.4108	8	5	Sb_Chr 007	56777864	56824604
So116P10	S. officinarum	129602	71996	55.5516	10	10	Sb_Chr 010	3193739	3246104
Ss32B07	S. spontaneum	131046	35583	27.1531	14	12	Sb_Chr 010	3162410	3241583
So80E17	S. officinarum	111797	58427	52.2617	5	4	Sb_Chr 001	27432058	27571946
