# Supplementary material for: Comparative Analysis of Homologous Sequences of Saccharum officinarum and Saccharum spontaneum Reveals Independent Polyploidization Events
Source: Front Plant Sci. 2018 Sep 25;9:1414. doi: 10.3389/fpls.2018.01414 (PMC6167920; doi:10.3389/fpls.2018.01414)
Supplement: Supplementary file 4 [file Table_4.XLSX]

## Sheet: Sheet1
Supplementary Table S4. Summary of homology groups between Saccharum and sorghum and between Saccharum officinarum and Saccharum spontaneum.
Type of homology group	Number of homology group in each type	Syntenic block in sorghum genome corresponding to a set of sugarcane BACs	Syntenic block in sorghum genome corresponding to a sugarcane BACs	Saccharum BACs in each group
Sb-2So-2Ss	1	Sb_Chr.003-61524828-61632146	Sb_Chr.003-61524828-61591072	So104I06
			Sb_Chr.003-61539065-61632146	So146O02
			Sb_Chr.003-61539065-61632146	Ss03A17
			Sb_Chr.003-61539065-61632146	Ss32F07
Sb-2So-1Ss	2	Sb_Chr.010-54708780-54836195	Sb_Chr.010-54708780-54809477	So110E11
			Sb_Chr.010-54727656-54836195	Ss32E01
			Sb_Chr.010-54727656-54750024	Ss69K24
		Sb_Chr.010-57047917-57109021	Sb_Chr.010-57047917-57081087	So01G09
			Sb_Chr.010-57047917-57081087	Ss41M03
			Sb_Chr.010-57047917-57109021	Ss04J15
Sb-1So-2Ss	3	Sb_Chr.003-70986210-71178692	Sb_Chr.003-70986210-71120454	So154P24
			Sb_Chr.003-71114880-71178692	So34B02
			Sb_Chr.003-70986210-71139196	Ss84H16
		Sb_Chr.004-55466206-55527368	Sb_Chr.004-55479615-55527368	So04K09
			Sb_Chr.004-55466206-55527368	So93O11
			Sb_Chr.004-55479615-55516022	Ss11G23
		Sb_Chr.005-12794294-13015325	Sb_Chr.005-12794294-13005988	So104O01
			Sb_Chr.005-12853199-13015325	So33C13
			Sb_Chr.005-12853199-13005988	Ss41F02
Sb-1So-1Ss	17	Sb_Chr.001-73058804-73131239	Sb_Chr.001-73088927-73131239	Ss16G14
			Sb_Chr.001-73058804-73131239	So77L24
		Sb_Chr.001-76351683-76432313	Sb_Chr.001-76351683-76432313	So26G07
			Sb_Chr.001-76351683-76432313	Ss47J13
		Sb_Chr.003-69796879-69859435	Sb_Chr.003-69835957-69859435	So29L03
			Sb_Chr.003-69796879-69859435	Ss27B03
		Sb_Chr.004-5538726-5614859	Sb_Chr.004-5572016-5585117	So179G22
			Sb_Chr.004-5538726-5614859	Ss39L16
		Sb_Chr.004-48027565-48060291	Sb_Chr.004-48036860-48060291	So78O19
			Sb_Chr.004-48027565-48041391	Ss86B02
		Sb_Chr.004-51497381-51610762	Sb_Chr.004-51497381-51610762	So86E01
			Sb_Chr.004-51515117-51541481	Ss14E05
		Sb_Chr.004-59020348-59097782	Sb_Chr.004-59047674-59097782	So192M06
			Sb_Chr.004-59020348-59085583	Ss34F19
		Sb_Chr.006-11185282-55625906	Sb_Chr.006-55523801-55556169	So155N20
			Sb_Chr.006-55546407-55625906	Ss80F19
		Sb_Chr.006-42914834-43241921	Sb_Chr.006-43197697-43241921	So141L21
			Sb_Chr.006-42914834-43241921	Ss33C03
		Sb_Chr.006-48245595-48298382	Sb_Chr.006-48245595-48298382	So89O17
			Sb_Chr.006-48245595-48253096	Ss04D14
		Sb_Chr.007-10754655-10971554	Sb_Chr.007-10754655-10971554	So70L01
			Sb_Chr.007-10813228-10971554	Ss33E24
		Sb_Chr.007-56777864-56824604	Sb_Chr.007-56777864-56818088	So80C16
			Sb_Chr.007-56777864-56824604	Ss88P14
		Sb_Chr.009-3913451-3983244	Sb_Chr.009-3913451-3945491	So64H15
			Sb_Chr.009-3942465-3983244	Ss29K18
		Sb_Chr.009-57272692-57323887	Sb_Chr.009-57279802-57301668	So84F06
			Sb_Chr.009-57272692-57323887	Ss23E05
		Sb_Chr.010-1795470-1897161	Sb_Chr.010-1795470-1856327	So13M23
			Sb_Chr.010-1853938-1897161	Ss53D02
		Sb_Chr.010-3162410-3246104	Sb_Chr.010-3193739-3246104	So116P10
			Sb_Chr.010-3162410-3241583	Ss32B07
		Sb_Chr.010-8441384-8534268	Sb_Chr.010-8467025-8534268	So171L14
			Sb_Chr.010-8441384-8534268	Ss46I23
Sb-1So-0Ss	24	Sb_Chr.001-11185282-11203741	Sb_Chr.001-11185282-11203741	So22E18
		Sb_Chr.001-14365899-14430902	Sb_Chr.001-14365899-14430902	So127G11
		Sb_Chr.001-27432058-27571946	Sb_Chr.001-27432058-27571946	So80E17
		Sb_Chr.002-58345694-58720737	Sb_Chr.002-58345694-58720737	So33D14
		Sb_Chr.002-59137193-59164130	Sb_Chr.002-59137193-59164130	So37C23
		Sb_Chr.003-62241321-62289268	Sb_Chr.003-62241321-62289268	So145G11
		Sb_Chr.003-64103313-64141362	Sb_Chr.003-64103313-64141362	So47K18
		Sb_Chr.003-71208317-71226113	Sb_Chr.003-71208317-71226113	So189A08
		Sb_Chr.003-72591797-72631511	Sb_Chr.003-72591797-72631511	So47N09
		Sb_Chr.004-55713261-55745372	Sb_Chr.004-55713261-55745372	So28I24
		Sb_Chr.004-58664711-58682570	Sb_Chr.004-58664711-58682570	So14P12
		Sb_Chr.006-7357701-7493581	Sb_Chr.006-7357701-7493581	So96G07
		Sb_Chr.006-57321104-57424006	Sb_Chr.006-57321104-57424006	So148P11
		Sb_Chr.007-7800925-7827018	Sb_Chr.007-7800925-7827018	So62J10
		Sb_Chr.009-55288934-55316964	Sb_Chr.009-55288934-55316964	So179B13
		Sb_Chr.010-13969750-14142480	Sb_Chr.010-13969750-14142480	So140N16
		Sb_Chr.010-19418331-19518836	Sb_Chr.010-19418331-19518836	So84B15
		Sb_Chr.010-41443475-41665277	Sb_Chr.010-41443475-41665277	So06C23
		#Sb_Chr.002-58208307-58211047	#Sb_Chr.002-58208307-58211047	So19D17
		#Sb_Chr.004-55121062-55121994	#Sb_Chr.004-55121062-55121994	So169D19
		#Sb_Chr.005-5782169-5887322	#Sb_Chr.005-5782169-5887322	So77P16
		#Sb_Chr.002-58394424-58410895	#Sb_Chr.002-58394424-58410895	So171B07
		#Sb_Chr.005-11464730-11467848	#Sb_Chr.005-11464730-11467848	So190N17
		#Sb_Chr.005-12853199-12859672	#Sb_Chr.005-12853199-12859672	So75F14
Sb-0So-1Ss	17	Sb_Chr.002-58208307-58290186	Sb_Chr.002-58208307-58290186	Ss49P13
		Sb_Chr.003-7119755-7203743	Sb_Chr.003-7119755-7203743	Ss75N13
		Sb_Chr.003-53505136-53588371	Sb_Chr.003-53505136-53588371	Ss86M13
		Sb_Chr.003-67522292-67615652	Sb_Chr.003-67522292-67615652	Ss34H08
		Sb_Chr.004-9374024-9410172	Sb_Chr.004-9374024-9410172	Ss11H15
		Sb_Chr.005-59525287-59563965	Sb_Chr.005-59525287-59563965	Ss20H10
		Sb_Chr.006-48809360-48861629	Sb_Chr.006-48809360-48861629	Ss52A01
		Sb_Chr.006-49328610-49361936	Sb_Chr.006-49328610-49361936	Ss49B12
		Sb_Chr.006-55637554-55710415	Sb_Chr.006-55637554-55710415	Ss96I13
		Sb_Chr.006-56085564-56125190	Sb_Chr.006-56085564-56125190	Ss81E14
		Sb_Chr.007-2208975-2223231	Sb_Chr.007-2208975-2223231	Ss48H02
		Sb_Chr.007-61339285-61412184	Sb_Chr.007-61339285-61412184	Ss84K11
		Sb_Chr.008-59087181-59313709	Sb_Chr.008-59087181-59313709	Ss31J13
		Sb_Chr.009-10328565-10640855	Sb_Chr.009-10328565-10640855	Ss11P21
		Sb_Chr.010-58587672-58622697	Sb_Chr.010-58587672-58622697	Ss06L04
		Sb_Chr.010-60121829-60167011	Sb_Chr.010-60121829-60167011	Ss91I14
		#Sb_Chr.008-57941395-57943066	#Sb_Chr.008-57941395-57943066	Ss81G08
#: BACs mapped to sorghum genome using BLAST rather than synmap
The sorghum syntenic block is delineated based on coordinates of the syntenic gene/s.
